# Supplementary material for: Huperzine—A Improved Animal Behavior in Cuprizone-Induced Mouse Model by Alleviating Demyelination and Neuroinflammation
Source: Int J Mol Sci. 2022 Dec 19;23(24):16182. doi: 10.3390/ijms232416182 (PMC9785798; doi:10.3390/ijms232416182)
Supplement: Supplementary file 1 [file ijms-23-16182-s001.zip]

Archive with 1 entries (1 files):
- ijms-1949960-Supplementary_Material.pdf
